# Supplementary material for: Mining and characterization of ubiquitin E3 ligases expressed in the mouse testis
Source: BMC Genomics. 2012 Sep 19;13:495. doi: 10.1186/1471-2164-13-495 (PMC3460789; doi:10.1186/1471-2164-13-495)
Supplement: Additional file 2 — All the E3 coding genes annotated from the mouse genome. [file 1471-2164-13-495-S2.xls]

## Sheet: E3_all
GeneID	symbol	chromosome	pfam_model	testis_level
66313	Smurf2	11	HECT	P
269700	Gm15800	5	HECT	P
67138	Herc6	6	HECT	HP
66894	Wwp2	8	HECT	P
59026	Huwe1	X	HECT	P
70790	Ubr5	15	HECT	HP
68497	1110018G07Rik	12	HECT	P
67345	Herc4	10	HECT	HP
73998	Herc3	6	HECT	P
75788	Smurf1	5	HECT	HP
94253	Hecw1	13	HECT	P
83814	Nedd4l	18	HECT	P
76608	Hectd3	4	HECT	P
22215	Ube3a	7	HECT	P
235439	Herc1	9	HECT	P
17999	Nedd4	9	HECT	P
207304	Hectd1	12	HECT	P
209462	Hace1	10	HECT	P
226098	Hectd2	19	HECT	P
107568	Wwp1	4	HECT	P
100763	Ube3c	5	HECT	P
15204	Herc2	7	HECT	P
117146	Ube3b	5	HECT	HP
329152	Hecw2	1	HECT	P
14897	Trip12	1	HECT	P
217558	G2e3	12	HECT	P
16396	Itch	2	HECT	P
74053	Grip1	10	U-box	SP
140630	Ube4a	9	U-box	P
20404	Sh3gl2	4	U-box	P
233406	Prc1	7	U-box	HP
28000	Prpf19	19	U-box	P
56424	Stub1	17	U-box	P
63958	Ube4b	4	U-box	P
66394	Nosip	7	U-box	P
67661	Ift172	5	U-box	SP
68501	Nsmce2	15	U-box	P
72137	Wdsub1	2	U-box	P
68795	Ubr3	2	zf-C3HC4	P
68755	Cgrrf1	14	zf-C3HC4	HP
68750	Rreb1	13	zf-C3HC4	P
68729	Trim37	11	zf-C3HC4	P
68718	Rnf166	8	zf-C3HC4	P
68350	Mul1	4	zf-C3HC4	HP
68098	Rchy1	5	zf-C3HC4	P
68846	Rnf208	2	zf-C3HC4	P
68867	Rnf122	8	zf-C3HC4	P
69097	Trim15	17	zf-C3HC4	P
69104	March5	19	zf-C3HC4	P
69260	Ing2	8	zf-C3HC4	P
69723	Rpain	11	zf-C3HC4	P
69807	Trim32	4	zf-C3HC4	P
69837	Pcgf1	6	zf-C3HC4	P
69942	Rnf113a1	X	zf-C3HC4	A
70294	Rnf126	10	zf-C3HC4	SP
68031	Rnf146	10	zf-C3HC4	P
67911	Zfp169	13	zf-C3HC4	P
67845	Rnf115	3	zf-C3HC4	P
66825	Rnf186	4	zf-C3HC4	P
66854	Trim35	14	zf-C3HC4	P
66889	Rnf128	X	zf-C3HC4	P
66949	Trim59	3	zf-C3HC4	P
67027	Mkrn2	6	zf-C3HC4	HP
67118	Bfar	16	zf-C3HC4	P
67150	Rnf141	7	zf-C3HC4	P
671564	Rnf212	5	zf-C3HC4	A
67338	Rffl	11	zf-C3HC4	P
67504	Rnf151	17	zf-C3HC4	SP
67525	Trim62	4	zf-C3HC4	P
67588	Rnf41	10	zf-C3HC4	SP
67610	Rspry1	8	zf-C3HC4	HP
67664	Rnf125	18	zf-C3HC4	P
67702	Rnf149	1	zf-C3HC4	P
67711	Nsmce1	7	zf-C3HC4	SP
668173	Pex10	4	zf-C3HC4	P
70510	Rnf167	11	zf-C3HC4	P
70779	Prdm5	6	zf-C3HC4	P
73430	1700049G17Rik	7	zf-C3HC4	P
73469	Rnf38	4	zf-C3HC4	P
74041	4632434I11Rik	7	zf-C3HC4	HP
74126	Syvn1	19	zf-C3HC4	P
74132	Rnf6	5	zf-C3HC4	P
74164	Nfx1	4	zf-C3HC4	P
74198	Dtx2	5	zf-C3HC4	HP
74264	1700045I19Rik	X	zf-C3HC4	SP
74315	Rnf145	11	zf-C3HC4	P
74365	Lonrf3	X	zf-C3HC4	HP
74533	Gzf1	2	zf-C3HC4	P
75212	Rnf121	7	zf-C3HC4	P
75234	Rnf19b	4	zf-C3HC4	SP
75841	Rnf139	15	zf-C3HC4	HP
76072	Rnf183	4	zf-C3HC4	A
76073	Pcgf5	19	zf-C3HC4	HP
72925	March1	8	zf-C3HC4	P
72843	Prdm4	10	zf-C3HC4	P
72807	Zfp429	13	zf-C3HC4	P
70797	Ankib1	5	zf-C3HC4	P
70928	Trim69	2	zf-C3HC4	SP
71041	Pcgf6	19	zf-C3HC4	SP
71300	Rnf148	6	zf-C3HC4	SP
71673	Rnf215	11	zf-C3HC4	P
71732	Vps11	9	zf-C3HC4	P
71779	March8	6	zf-C3HC4	P
71838	Phf7	14	zf-C3HC4	SP
71861	Zswim2	2	zf-C3HC4	SP
71956	Rnf135	11	zf-C3HC4	P
72193	Scaf11	15	zf-C3HC4	P
72306	Zfp777	6	zf-C3HC4	P
72399	Brap	5	zf-C3HC4	HP
72486	Rnf219	14	zf-C3HC4	P
72640	Mex3a	3	zf-C3HC4	P
72672	Zfp518a	19	zf-C3HC4	P
76580	Mib2	4	zf-C3HC4	P
269695	Rnft2	5	zf-C3HC4	A
330863	Trim67	8	zf-C3HC4	A
333088	Kcp	6	zf-C3HC4	P
333307	Trim75	8	zf-C3HC4	A
338364	Trim65	11	zf-C3HC4	P
360213	Trim46	3	zf-C3HC4	P
381022	Mll2	15	zf-C3HC4	P
381270	March4	1	zf-C3HC4	A
381305	Rc3h1	1	zf-C3HC4	P
381338	Lonrf2	1	zf-C3HC4	A
381410	Zfp408	2	zf-C3HC4	P
381485	Trim55	3	zf-C3HC4	A
381845	2310014L17Rik	7	zf-C3HC4	A
384309	Trim56	5	zf-C3HC4	A
386454	Rnf39	17	zf-C3HC4	P
386611	Rnf133	6	zf-C3HC4	SP
387524	Znrf2	6	zf-C3HC4	HP
330301	Zfp786	6	zf-C3HC4	A
329581	Birc7	2	zf-C3HC4	A
329002	Zfp236	18	zf-C3HC4	P
270110	Irf2bp2	8	zf-C3HC4	P
271305	Phf21b	15	zf-C3HC4	A
271377	Zbtb11	16	zf-C3HC4	P
272359	Irf2bp1	7	zf-C3HC4	P
28019	Ing4	6	zf-C3HC4	P
28105	Trim36	18	zf-C3HC4	SP
29864	Rnf11	4	zf-C3HC4	P
30054	Rnf17	14	zf-C3HC4	SP
30945	Rnf19a	15	zf-C3HC4	SP
319475	Zfp672	11	zf-C3HC4	SP
319481	Wdr59	8	zf-C3HC4	P
319817	Rc3h2	2	zf-C3HC4	P
320040	Rnf222	11	zf-C3HC4	A
320311	Rnf152	1	zf-C3HC4	A
320683	Zfp629	7	zf-C3HC4	P
328234	Rnf182	13	zf-C3HC4	A
407821	Znrf3	11	zf-C3HC4	P
432613	4933422H20Rik	11	zf-C3HC4	SP
432770	Rslcan18	13	zf-C3HC4	A
57751	Rnf25	1	zf-C3HC4	HP
58186	Rad18	6	zf-C3HC4	P
58230	Rnf8	17	zf-C3HC4	P
58522	Trim54	5	zf-C3HC4	P
59009	Sh3rf1	8	zf-C3HC4	P
59044	Rnf130	11	zf-C3HC4	P
78251	Zfp712	13	zf-C3HC4	P
636931	Trim71	9	zf-C3HC4	P
64817	Svep1	4	zf-C3HC4	A
66156	Anapc11	11	zf-C3HC4	P
66262	Ing5	1	zf-C3HC4	P
66381	Rnf113a2	12	zf-C3HC4	HP
66510	Rnf181	6	zf-C3HC4	HP
66597	Trim13	14	zf-C3HC4	HP
667383	Gm650	X	zf-C3HC4	A
66743	Rnf220	4	zf-C3HC4	P
57438	March7	2	zf-C3HC4	P
56874	Rnf32	5	zf-C3HC4	SP
56736	Rnf14	18	zf-C3HC4	P
433766	Trim63	4	zf-C3HC4	P
433809	Rnf207	4	zf-C3HC4	A
434178	Zfp141	7	zf-C3HC4	P
434219	Trim30c	7	zf-C3HC4	A
434377	Zfp560	9	zf-C3HC4	P
50794	Klf13	7	zf-C3HC4	P
50849	Rnf10	5	zf-C3HC4	HP
51902	Rnf24	2	zf-C3HC4	P
53621	Cnot4	6	zf-C3HC4	HP
54197	Rnf5	17	zf-C3HC4	P
54484	Mkrn1	6	zf-C3HC4	HP
55983	Pdzrn3	6	zf-C3HC4	P
55992	Trim3	7	zf-C3HC4	A
56438	Rbx1	15	zf-C3HC4	P
56515	Rnf138	18	zf-C3HC4	HP
56631	Trim17	11	zf-C3HC4	SP
667823	Trim5	7	zf-C3HC4	A
547109	Trim43a	9	zf-C3HC4	A
666731	Trim43c	9	zf-C3HC4	A
666747	Trim43b	9	zf-C3HC4	A
69587	Pcgf3	5	zf-C3HC4	P
70238	Rnf168	16	zf-C3HC4	P
71816	Rnf180	13	zf-C3HC4	A
74154	Unkl	17	zf-C3HC4	P
77853	Msl2	9	zf-C3HC4	P
68910	Zfp467	6	zf-C3HC4	P
434246	Trim72	7	zf-C3HC4	A
380855	Rsl1	13	zf-C3HC4	A
338354	Zfp780b	7	zf-C3HC4	P
100039210	Gm2102	1	zf-C3HC4	A
100043757	Zfp831	2	zf-C3HC4	A
100045778	9930005F22Rik	4	zf-C3HC4	A
170763	Zfp87	13	zf-C3HC4	P
17318	Mid1	X	zf-C3HC4	P
215061	Trim50	5	zf-C3HC4	A
216781	Trim58	11	zf-C3HC4	A
240034	Zfp760	17	zf-C3HC4	A
240055	Neurl1b	17	zf-C3HC4	A
319236	Trim12c	7	zf-C3HC4	A
320253	March3	18	zf-C3HC4	P
329360	Gm757	2	zf-C3HC4	A
330812	Rnf150	8	zf-C3HC4	A
76681	Trim12a	7	zf-C3HC4	P
93679	Trim8	19	zf-C3HC4	P
93836	Rnf111	9	zf-C3HC4	P
94088	Trim6	7	zf-C3HC4	P
94090	Trim9	12	zf-C3HC4	A
94091	Trim11	11	zf-C3HC4	SP
94093	Trim33	3	zf-C3HC4	P
94094	Trim34a	7	zf-C3HC4	A
94187	Zfp423	8	zf-C3HC4	P
84585	Rnf123	9	zf-C3HC4	P
81909	Zfpl1	19	zf-C3HC4	P
81018	Rnf114	2	zf-C3HC4	P
76892	Rnft1	11	zf-C3HC4	HP
77264	Zfp142	1	zf-C3HC4	P
77683	Ehmt1	2	zf-C3HC4	P
77733	Rnf170	8	zf-C3HC4	P
78911	Trim42	9	zf-C3HC4	SP
78913	Ltn1	16	zf-C3HC4	P
78921	9130019O22Rik	7	zf-C3HC4	A
79233	Zfp319	8	zf-C3HC4	P
79263	Trim39	17	zf-C3HC4	P
80732	Mynn	3	zf-C3HC4	P
80751	Rnf34	5	zf-C3HC4	P
80794	Cblc	7	zf-C3HC4	P
80890	Trim2	3	zf-C3HC4	P
80902	Zfp202	9	zf-C3HC4	HP
80904	Dtx3	10	zf-C3HC4	P
81003	Trim23	13	zf-C3HC4	P
207742	Rnf43	11	zf-C3HC4	A
217069	Trim25	11	zf-C3HC4	P
217340	Rnf157	11	zf-C3HC4	P
218203	Mylip	13	zf-C3HC4	P
218215	Rnf144b	13	zf-C3HC4	P
218311	Zfp455	13	zf-C3HC4	A
218314	Zfp595	13	zf-C3HC4	P
21848	Trim24	6	zf-C3HC4	HP
21849	Trim28	7	zf-C3HC4	MS
22029	Traf1	2	zf-C3HC4	P
22030	Traf2	2	zf-C3HC4	P
22031	Traf3	12	zf-C3HC4	P
22032	Traf4	11	zf-C3HC4	P
19712	Rest	5	zf-C3HC4	P
22033	Traf5	1	zf-C3HC4	P
216438	March9	10	zf-C3HC4	A
214854	Neurl3	1	zf-C3HC4	A
20821	Trim21	7	zf-C3HC4	P
20834	Znrf4	17	zf-C3HC4	SP
208650	Cblb	16	zf-C3HC4	P
209018	Vps8	16	zf-C3HC4	P
209200	Dtx3l	16	zf-C3HC4	P
209387	Trim30d	7	zf-C3HC4	A
211007	Trim41	11	zf-C3HC4	MS
211147	March11	15	zf-C3HC4	SP
212085	Trim52	14	zf-C3HC4	P
212276	Zfp748	13	zf-C3HC4	P
212569	Zfp273	13	zf-C3HC4	P
213211	Rnf26	9	zf-C3HC4	P
213753	Zfp598	17	zf-C3HC4	HP
214158	Trim38	13	zf-C3HC4	A
22034	Traf6	2	zf-C3HC4	A
22036	Traip	9	zf-C3HC4	P
22652	Mkrn3	7	zf-C3HC4	P
22658	Pcgf2	11	zf-C3HC4	P
22670	Trim26	17	zf-C3HC4	P
22671	Rnf112	11	zf-C3HC4	P
22688	Zfp26	9	zf-C3HC4	A
22717	Zfp59	7	zf-C3HC4	A
22722	Zfp64	2	zf-C3HC4	P
227738	Lrsam1	2	zf-C3HC4	P
229644	Trim45	3	zf-C3HC4	SP
230848	Zbtb40	4	zf-C3HC4	P
231051	Mll3	5	zf-C3HC4	P
22644	Rnf103	6	zf-C3HC4	P
225743	Rnf165	18	zf-C3HC4	A
22129	Ttc3	16	zf-C3HC4	P
22344	Vezf1	11	zf-C3HC4	P
223455	March6	15	zf-C3HC4	P
22385	Baz1b	5	zf-C3HC4	P
224170	Dzip3	16	zf-C3HC4	P
224619	Traf7	17	zf-C3HC4	P
224703	March2	17	zf-C3HC4	P
224762	Trim31	17	zf-C3HC4	P
224938	Pja2	17	zf-C3HC4	P
225164	Mib1	18	zf-C3HC4	HP
225207	Zfp521	18	zf-C3HC4	P
231600	Chfr	5	zf-C3HC4	P
207521	Dtx4	19	zf-C3HC4	P
13655	Egr3	14	zf-C3HC4	P
109263	Rlf	4	zf-C3HC4	P
109113	Uhrf2	19	zf-C3HC4	P
108797	Mex3b	7	zf-C3HC4	P
108660	Rnf187	11	zf-C3HC4	HP
108089	Rnf144a	12	zf-C3HC4	P
106021	Topors	4	zf-C3HC4	HP
105689	Mycbp2	14	zf-C3HC4	P
105239	Rnf44	13	zf-C3HC4	P
105193	Nhlrc1	13	zf-C3HC4	P
104836	Cbll1	12	zf-C3HC4	P
16531	Kcnma1	14	zf-C3HC4	A
16601	Klf9	19	zf-C3HC4	P
170737	Znrf1	8	zf-C3HC4	P
170740	Zfp287	11	zf-C3HC4	P
109331	Rnf20	4	zf-C3HC4	P
11796	Birc3	9	zf-C3HC4	P
13656	Egr4	6	zf-C3HC4	P
13653	Egr1	18	zf-C3HC4	P
140482	Zfp358	8	zf-C3HC4	A
140629	Ubox5	2	zf-C3HC4	P
13018	Ctcf	8	zf-C3HC4	P
140887	Lnx2	5	zf-C3HC4	P
14202	Fhl4	10	zf-C3HC4	SP
14357	Dtx1	5	zf-C3HC4	P
12402	Cbl	9	zf-C3HC4	P
12189	Brca1	11	zf-C3HC4	P
12151	Bmi1	2	zf-C3HC4	P
12021	Bard1	1	zf-C3HC4	P
11798	Xiap	X	zf-C3HC4	P
11797	Birc2	9	zf-C3HC4	HP
101700	Trim68	7	zf-C3HC4	P
101471	Phrf1	7	zf-C3HC4	HP
19373	Rag1	2	zf-C3HC4	P
19400	Rapsn	2	zf-C3HC4	A
195359	Trim40	17	zf-C3HC4	P
19708	Dpf2	19	zf-C3HC4	P
19720	Trim27	13	zf-C3HC4	SP
19763	Ring1	17	zf-C3HC4	P
19820	Rlim	X	zf-C3HC4	P
19821	Rnf2	1	zf-C3HC4	P
19822	Rnf4	5	zf-C3HC4	P
19823	Rnf7	9	zf-C3HC4	HP
19824	Trim10	17	zf-C3HC4	P
20128	Trim30a	7	zf-C3HC4	P
20585	Hltf	3	zf-C3HC4	P
20591	Kdm5c	X	zf-C3HC4	P
17237	Mgrn1	16	zf-C3HC4	P
17246	Mdm2	10	zf-C3HC4	HP
17420	Mnat1	12	zf-C3HC4	P
17765	Mtf2	5	zf-C3HC4	P
18011	Neurl1a	19	zf-C3HC4	P
100978	Nfxl1	5	zf-C3HC4	P
18140	Uhrf1	17	zf-C3HC4	P
18744	Pja1	X	zf-C3HC4	P
18854	Pml	9	zf-C3HC4	P
19302	Pxmp3	3	zf-C3HC4	P
193670	Rnf185	11	zf-C3HC4	P
20592	Kdm5d	Y	zf-C3HC4	P
26356	Ing1	8	zf-C3HC4	HP
238330	6430527G18Rik	12	zf-C3HC4	P
23947	Mid2	X	zf-C3HC4	P
239618	Pdzrn4	15	zf-C3HC4	P
24017	Rnf13	3	zf-C3HC4	P
240396	Mex3c	18	zf-C3HC4	P
240476	Zfp407	18	zf-C3HC4	P
24105	Rbck1	2	zf-C3HC4	P
233890	Zfp768	7	zf-C3HC4	HP
24132	Zfp53	17	zf-C3HC4	P
24136	Zeb2	2	zf-C3HC4	P
242466	Zfp462	4	zf-C3HC4	P
243372	Zfp775	6	zf-C3HC4	P
23807	Arih2	9	zf-C3HC4	HP
23806	Arih1	9	zf-C3HC4	SP
26374	Rfwd2	1	zf-C3HC4	P
26401	Map3k1	13	zf-C3HC4	P
235315	Rnf214	9	zf-C3HC4	P
234736	Rfwd3	8	zf-C3HC4	P
233900	Rnf40	7	zf-C3HC4	P
260296	Trim61	8	zf-C3HC4	A
237353	Sh3rf3	10	zf-C3HC4	P
237400	Mex3d	10	zf-C3HC4	SP
23802	Amfr	8	zf-C3HC4	P
243937	Zfp536	7	zf-C3HC4	P
243963	Zfp473	7	zf-C3HC4	P
268291	Rnf217	10	zf-C3HC4	P
268933	Wdr24	17	zf-C3HC4	P
244448	Triml1	8	zf-C3HC4	SP
244216	Zfp771	7	zf-C3HC4	P
268294	Zbtb24	10	zf-C3HC4	P
232976	Zfp574	7	zf-C3HC4	SP
232816	Zfp628	7	zf-C3HC4	P
268281	Shprh	10	zf-C3HC4	P
268749	Rnf31	14	zf-C3HC4	P
269016	Sh3rf2	18	zf-C3HC4	P
244421	Lonrf1	8	zf-C3HC4	P
245492	4930595M18Rik	X	zf-C3HC4	P
234329	Trim60	8	zf-C3HC4	A
