# Supplementary material for: Mining and characterization of ubiquitin E3 ligases expressed in the mouse testis
Source: BMC Genomics. 2012 Sep 19;13:495. doi: 10.1186/1471-2164-13-495 (PMC3460789; doi:10.1186/1471-2164-13-495)
Supplement: Additional file 3 — E3 homologues in the mouse and human. [file 1471-2164-13-495-S3.xls]

## Sheet: Human_Mouse_Homo
GeneID	symbol	chromosome	pfam_model	species	GeneID	symbol	chromosome	pfam_model	species
57154	SMURF1	7	HECT	Homo sapiens	75788	Smurf1	5	HECT	Mus musculus
57531	HACE1	6	HECT	Homo sapiens	209462	Hace1	10	HECT	Mus musculus
89910	UBE3B	12	HECT	Homo sapiens	117146	Ube3b	5	HECT	Mus musculus
79654	HECTD3	1	HECT	Homo sapiens	76608	Hectd3	4	HECT	Mus musculus
11059	WWP1	8	HECT	Homo sapiens	107568	Wwp1	4	HECT	Mus musculus
283450	C12orf51	12	HECT	Homo sapiens	269700	Gm15800	5	HECT	Mus musculus
8925	HERC1	15	HECT	Homo sapiens	235439	Herc1	9	HECT	Mus musculus
55632	G2E3	14	HECT	Homo sapiens	217558	G2e3	12	HECT	Mus musculus
8924	HERC2	15	HECT	Homo sapiens	15204	Herc2	7	HECT	Mus musculus
64750	SMURF2	17	HECT	Homo sapiens	66313	Smurf2	11	HECT	Mus musculus
9320	TRIP12	2	HECT	Homo sapiens	14897	Trip12	1	HECT	Mus musculus
10075	HUWE1	X	HECT	Homo sapiens	59026	Huwe1	X	HECT	Mus musculus
11060	WWP2	16	HECT	Homo sapiens	66894	Wwp2	8	HECT	Mus musculus
26091	HERC4	10	HECT	Homo sapiens	67345	Herc4	10	HECT	Mus musculus
8916	HERC3	4	HECT	Homo sapiens	73998	Herc3	6	HECT	Mus musculus
143279	HECTD2	10	HECT	Homo sapiens	226098	Hectd2	19	HECT	Mus musculus
57520	HECW2	2	HECT	Homo sapiens	329152	Hecw2	1	HECT	Mus musculus
55008	HERC6	4	HECT	Homo sapiens	67138	Herc6	6	HECT	Mus musculus
7337	UBE3A	15	HECT	Homo sapiens	22215	Ube3a	7	HECT	Mus musculus
23327	NEDD4L	18	HECT	Homo sapiens	83814	Nedd4l	18	HECT	Mus musculus
9690	UBE3C	7	HECT	Homo sapiens	100763	Ube3c	5	HECT	Mus musculus
83737	ITCH	20	HECT	Homo sapiens	16396	Itch	2	HECT	Mus musculus
4734	NEDD4	15	HECT	Homo sapiens	17999	Nedd4	9	HECT	Mus musculus
9870	KIAA0317	14	HECT	Homo sapiens	68497	1110018G07Rik	12	HECT	Mus musculus
23072	HECW1	7	HECT	Homo sapiens	94253	Hecw1	13	HECT	Mus musculus
25831	HECTD1	14	HECT	Homo sapiens	207304	Hectd1	12	HECT	Mus musculus
51366	UBR5	8	HECT	Homo sapiens	70790	Ubr5	15	HECT	Mus musculus
10277	UBE4B	1	U-box	Homo sapiens	63958	Ube4b	4	U-box	Mus musculus
286053	NSMCE2	8	U-box	Homo sapiens	68501	Nsmce2	15	U-box	Mus musculus
23426	GRIP1	12	U-box	Homo sapiens	74053	Grip1	10	U-box	Mus musculus
26160	IFT172	2	U-box	Homo sapiens	67661	Ift172	5	U-box	Mus musculus
151525	WDSUB1	2	U-box	Homo sapiens	72137	Wdsub1	2	U-box	Mus musculus
6456	SH3GL2	9	U-box	Homo sapiens	20404	Sh3gl2	4	U-box	Mus musculus
9354	UBE4A	11	U-box	Homo sapiens	140630	Ube4a	9	U-box	Mus musculus
10273	STUB1	16	U-box	Homo sapiens	56424	Stub1	17	U-box	Mus musculus
27339	PRPF19	11	U-box	Homo sapiens	28000	Prpf19	19	U-box	Mus musculus
51070	NOSIP	19	U-box	Homo sapiens	66394	Nosip	7	U-box	Mus musculus
55167	MSL2	3	zf-C3HC4	Homo sapiens	77853	Msl2	9	zf-C3HC4	Mus musculus
55182	RNF220	1	zf-C3HC4	Homo sapiens	66743	Rnf220	4	zf-C3HC4	Mus musculus
55223	TRIM62	1	zf-C3HC4	Homo sapiens	67525	Trim62	4	zf-C3HC4	Mus musculus
55743	CHFR	12	zf-C3HC4	Homo sapiens	231600	Chfr	5	zf-C3HC4	Mus musculus
55298	RNF121	11	zf-C3HC4	Homo sapiens	75212	Rnf121	7	zf-C3HC4	Mus musculus
55892	MYNN	3	zf-C3HC4	Homo sapiens	80732	Mynn	3	zf-C3HC4	Mus musculus
55905	RNF114	20	zf-C3HC4	Homo sapiens	81018	Rnf114	2	zf-C3HC4	Mus musculus
11107	PRDM5	4	zf-C3HC4	Homo sapiens	70779	Prdm5	6	zf-C3HC4	Mus musculus
55521	TRIM36	5	zf-C3HC4	Homo sapiens	28105	Trim36	18	zf-C3HC4	Mus musculus
23024	PDZRN3	3	zf-C3HC4	Homo sapiens	55983	Pdzrn3	6	zf-C3HC4	Mus musculus
54546	RNF186	1	zf-C3HC4	Homo sapiens	66825	Rnf186	4	zf-C3HC4	Mus musculus
283116	LOC283116	11	zf-C3HC4	Homo sapiens	547109	Trim43a	9	zf-C3HC4	Mus musculus
64844	MARCH7	2	zf-C3HC4	Homo sapiens	57438	March7	2	zf-C3HC4	Mus musculus
168544	ZNF467	7	zf-C3HC4	Homo sapiens	68910	Zfp467	6	zf-C3HC4	Mus musculus
57534	MIB1	18	zf-C3HC4	Homo sapiens	225164	Mib1	18	zf-C3HC4	Mus musculus
257160	RNF214	11	zf-C3HC4	Homo sapiens	235315	Rnf214	9	zf-C3HC4	Mus musculus
56658	TRIM39	6	zf-C3HC4	Homo sapiens	79263	Trim39	17	zf-C3HC4	Mus musculus
57159	TRIM54	2	zf-C3HC4	Homo sapiens	58522	Trim54	5	zf-C3HC4	Mus musculus
140545	RNF32	7	zf-C3HC4	Homo sapiens	56874	Rnf32	5	zf-C3HC4	Mus musculus
57630	SH3RF1	4	zf-C3HC4	Homo sapiens	59009	Sh3rf1	8	zf-C3HC4	Mus musculus
23087	TRIM35	8	zf-C3HC4	Homo sapiens	66854	Trim35	14	zf-C3HC4	Mus musculus
5987	TRIM27	6	zf-C3HC4	Homo sapiens	19720	Trim27	13	zf-C3HC4	Mus musculus
63891	RNF123	3	zf-C3HC4	Homo sapiens	84585	Rnf123	9	zf-C3HC4	Mus musculus
25820	ARIH1	15	zf-C3HC4	Homo sapiens	23806	Arih1	9	zf-C3HC4	Mus musculus
64320	RNF25	2	zf-C3HC4	Homo sapiens	57751	Rnf25	1	zf-C3HC4	Mus musculus
64412	GZF1	20	zf-C3HC4	Homo sapiens	74533	Gzf1	2	zf-C3HC4	Mus musculus
64763	ZNF574	19	zf-C3HC4	Homo sapiens	232976	Zfp574	7	zf-C3HC4	Mus musculus
79589	RNF128	X	zf-C3HC4	Homo sapiens	66889	Rnf128	X	zf-C3HC4	Mus musculus
55016	MARCH1	4	zf-C3HC4	Homo sapiens	72925	March1	8	zf-C3HC4	Mus musculus
57567	ZNF319	16	zf-C3HC4	Homo sapiens	79233	Zfp319	8	zf-C3HC4	Mus musculus
64207	IRF2BPL	14	zf-C3HC4	Homo sapiens	238330	6430527G18Rik	12	zf-C3HC4	Mus musculus
64326	RFWD2	1	zf-C3HC4	Homo sapiens	26374	Rfwd2	1	zf-C3HC4	Mus musculus
79594	MUL1	1	zf-C3HC4	Homo sapiens	68350	Mul1	4	zf-C3HC4	Mus musculus
79596	RNF219	13	zf-C3HC4	Homo sapiens	72486	Rnf219	14	zf-C3HC4	Mus musculus
79724	ZNF768	16	zf-C3HC4	Homo sapiens	233890	Zfp768	7	zf-C3HC4	Mus musculus
79813	EHMT1	9	zf-C3HC4	Homo sapiens	77683	Ehmt1	2	zf-C3HC4	Mus musculus
79836	LONRF3	X	zf-C3HC4	Homo sapiens	74365	Lonrf3	X	zf-C3HC4	Mus musculus
79845	RNF122	8	zf-C3HC4	Homo sapiens	68867	Rnf122	8	zf-C3HC4	Mus musculus
79872	CBLL1	7	zf-C3HC4	Homo sapiens	104836	Cbll1	12	zf-C3HC4	Mus musculus
80128	TRIM46	1	zf-C3HC4	Homo sapiens	360213	Trim46	3	zf-C3HC4	Mus musculus
80196	RNF34	12	zf-C3HC4	Homo sapiens	80751	Rnf34	5	zf-C3HC4	Mus musculus
80263	TRIM45	1	zf-C3HC4	Homo sapiens	229644	Trim45	3	zf-C3HC4	Mus musculus
117584	RFFL	17	zf-C3HC4	Homo sapiens	67338	Rffl	11	zf-C3HC4	Mus musculus
146310	RNF151	16	zf-C3HC4	Homo sapiens	67504	Rnf151	17	zf-C3HC4	Mus musculus
89970	RSPRY1	16	zf-C3HC4	Homo sapiens	67610	Rspry1	8	zf-C3HC4	Mus musculus
643596	RNF224	9	zf-C3HC4	Homo sapiens	329360	Gm757	2	zf-C3HC4	Mus musculus
81847	RNF146	6	zf-C3HC4	Homo sapiens	68031	Rnf146	10	zf-C3HC4	Mus musculus
84108	PCGF6	10	zf-C3HC4	Homo sapiens	71041	Pcgf6	19	zf-C3HC4	Mus musculus
200312	RNF215	22	zf-C3HC4	Homo sapiens	71673	Rnf215	11	zf-C3HC4	Mus musculus
84282	RNF135	17	zf-C3HC4	Homo sapiens	71956	Rnf135	11	zf-C3HC4	Mus musculus
284371	ZNF841	19	zf-C3HC4	Homo sapiens	22688	Zfp26	9	zf-C3HC4	Mus musculus
373	TRIM23	5	zf-C3HC4	Homo sapiens	81003	Trim23	13	zf-C3HC4	Mus musculus
84333	PCGF5	10	zf-C3HC4	Homo sapiens	76073	Pcgf5	19	zf-C3HC4	Mus musculus
287015	TRIM42	3	zf-C3HC4	Homo sapiens	78911	Trim42	9	zf-C3HC4	Mus musculus
196403	DTX3	12	zf-C3HC4	Homo sapiens	80904	Dtx3	10	zf-C3HC4	Mus musculus
81603	TRIM8	10	zf-C3HC4	Homo sapiens	93679	Trim8	19	zf-C3HC4	Mus musculus
81790	RNF170	8	zf-C3HC4	Homo sapiens	77733	Rnf170	8	zf-C3HC4	Mus musculus
81844	TRIM56	7	zf-C3HC4	Homo sapiens	384309	Trim56	5	zf-C3HC4	Mus musculus
79102	RNF26	11	zf-C3HC4	Homo sapiens	213211	Rnf26	9	zf-C3HC4	Mus musculus
84231	TRAF7	16	zf-C3HC4	Homo sapiens	224619	Traf7	17	zf-C3HC4	Mus musculus
84759	PCGF1	2	zf-C3HC4	Homo sapiens	69837	Pcgf1	6	zf-C3HC4	Mus musculus
84675	TRIM55	8	zf-C3HC4	Homo sapiens	381485	Trim55	3	zf-C3HC4	Mus musculus
5371	PML	15	zf-C3HC4	Homo sapiens	18854	Pml	9	zf-C3HC4	Mus musculus
84206	MEX3B	15	zf-C3HC4	Homo sapiens	108797	Mex3b	7	zf-C3HC4	Mus musculus
6049	RNF6	13	zf-C3HC4	Homo sapiens	74132	Rnf6	5	zf-C3HC4	Mus musculus
90933	TRIM41	5	zf-C3HC4	Homo sapiens	211007	Trim41	11	zf-C3HC4	Mus musculus
81559	TRIM11	1	zf-C3HC4	Homo sapiens	94091	Trim11	11	zf-C3HC4	Mus musculus
117854	TRIM6	11	zf-C3HC4	Homo sapiens	94088	Trim6	7	zf-C3HC4	Mus musculus
153830	RNF145	5	zf-C3HC4	Homo sapiens	74315	Rnf145	11	zf-C3HC4	Mus musculus
135892	TRIM50	7	zf-C3HC4	Homo sapiens	215061	Trim50	5	zf-C3HC4	Mus musculus
1961	EGR4	2	zf-C3HC4	Homo sapiens	13656	Egr4	6	zf-C3HC4	Mus musculus
868	CBLB	3	zf-C3HC4	Homo sapiens	208650	Cblb	16	zf-C3HC4	Mus musculus
142678	MIB2	1	zf-C3HC4	Homo sapiens	76580	Mib2	4	zf-C3HC4	Mus musculus
57661	PHRF1	11	zf-C3HC4	Homo sapiens	101471	Phrf1	7	zf-C3HC4	Mus musculus
399664	MEX3D	19	zf-C3HC4	Homo sapiens	237400	Mex3d	10	zf-C3HC4	Mus musculus
3778	KCNMA1	10	zf-C3HC4	Homo sapiens	16531	Kcnma1	14	zf-C3HC4	Mus musculus
115426	UHRF2	9	zf-C3HC4	Homo sapiens	109113	Uhrf2	19	zf-C3HC4	Mus musculus
11074	TRIM31	6	zf-C3HC4	Homo sapiens	224762	Trim31	17	zf-C3HC4	Mus musculus
153769	SH3RF2	5	zf-C3HC4	Homo sapiens	269016	Sh3rf2	18	zf-C3HC4	Mus musculus
221687	RNF182	6	zf-C3HC4	Homo sapiens	328234	Rnf182	13	zf-C3HC4	Mus musculus
222484	LNX2	13	zf-C3HC4	Homo sapiens	140887	Lnx2	5	zf-C3HC4	Mus musculus
4193	MDM2	12	zf-C3HC4	Homo sapiens	17246	Mdm2	10	zf-C3HC4	Mus musculus
4331	MNAT1	14	zf-C3HC4	Homo sapiens	17420	Mnat1	12	zf-C3HC4	Mus musculus
220441	RNF152	18	zf-C3HC4	Homo sapiens	320311	Rnf152	1	zf-C3HC4	Mus musculus
284996	RNF149	2	zf-C3HC4	Homo sapiens	67702	Rnf149	1	zf-C3HC4	Mus musculus
378884	NHLRC1	6	zf-C3HC4	Homo sapiens	105193	Nhlrc1	13	zf-C3HC4	Mus musculus
643904	RNF222	17	zf-C3HC4	Homo sapiens	320040	Rnf222	11	zf-C3HC4	Mus musculus
339976	TRIML1	4	zf-C3HC4	Homo sapiens	244448	Triml1	8	zf-C3HC4	Mus musculus
285671	RNF180	5	zf-C3HC4	Homo sapiens	71816	Rnf180	13	zf-C3HC4	Mus musculus
4799	NFX1	9	zf-C3HC4	Homo sapiens	74164	Nfx1	4	zf-C3HC4	Mus musculus
140691	TRIM69	15	zf-C3HC4	Homo sapiens	70928	Trim69	2	zf-C3HC4	Mus musculus
164832	LONRF2	2	zf-C3HC4	Homo sapiens	381338	Lonrf2	1	zf-C3HC4	Mus musculus
92312	MEX3A	1	zf-C3HC4	Homo sapiens	72640	Mex3a	3	zf-C3HC4	Mus musculus
149041	RC3H1	1	zf-C3HC4	Homo sapiens	381305	Rc3h1	1	zf-C3HC4	Mus musculus
54467	ANKIB1	7	zf-C3HC4	Homo sapiens	70797	Ankib1	5	zf-C3HC4	Mus musculus
388591	RNF207	1	zf-C3HC4	Homo sapiens	433809	Rnf207	4	zf-C3HC4	Mus musculus
3622	ING2	4	zf-C3HC4	Homo sapiens	69260	Ing2	8	zf-C3HC4	Mus musculus
8805	TRIM24	7	zf-C3HC4	Homo sapiens	21848	Trim24	6	zf-C3HC4	Mus musculus
10155	TRIM28	19	zf-C3HC4	Homo sapiens	21849	Trim28	7	zf-C3HC4	Mus musculus
5977	DPF2	11	zf-C3HC4	Homo sapiens	19708	Dpf2	19	zf-C3HC4	Mus musculus
10612	TRIM3	11	zf-C3HC4	Homo sapiens	55992	Trim3	7	zf-C3HC4	Mus musculus
6045	RNF2	1	zf-C3HC4	Homo sapiens	19821	Rnf2	1	zf-C3HC4	Mus musculus
6239	RREB1	6	zf-C3HC4	Homo sapiens	68750	Rreb1	13	zf-C3HC4	Mus musculus
7186	TRAF2	9	zf-C3HC4	Homo sapiens	22030	Traf2	2	zf-C3HC4	Mus musculus
9031	BAZ1B	7	zf-C3HC4	Homo sapiens	22385	Baz1b	5	zf-C3HC4	Mus musculus
23321	TRIM2	4	zf-C3HC4	Homo sapiens	80890	Trim2	3	zf-C3HC4	Mus musculus
25898	RCHY1	4	zf-C3HC4	Homo sapiens	68098	Rchy1	5	zf-C3HC4	Mus musculus
51147	ING4	12	zf-C3HC4	Homo sapiens	28019	Ing4	6	zf-C3HC4	Mus musculus
57336	ZNF287	17	zf-C3HC4	Homo sapiens	170740	Zfp287	11	zf-C3HC4	Mus musculus
149603	RNF187	1	zf-C3HC4	Homo sapiens	108660	Rnf187	11	zf-C3HC4	Mus musculus
79894	ZNF672	1	zf-C3HC4	Homo sapiens	319475	Zfp672	11	zf-C3HC4	Mus musculus
6737	TRIM21	11	zf-C3HC4	Homo sapiens	20821	Trim21	7	zf-C3HC4	Mus musculus
56163	RNF17	13	zf-C3HC4	Homo sapiens	30054	Rnf17	14	zf-C3HC4	Mus musculus
89870	TRIM15	6	zf-C3HC4	Homo sapiens	69097	Trim15	17	zf-C3HC4	Mus musculus
7267	TTC3	21	zf-C3HC4	Homo sapiens	22129	Ttc3	16	zf-C3HC4	Mus musculus
152518	NFXL1	4	zf-C3HC4	Homo sapiens	100978	Nfxl1	5	zf-C3HC4	Mus musculus
5828	PEX2	8	zf-C3HC4	Homo sapiens	19302	Pxmp3	3	zf-C3HC4	Mus musculus
55658	RNF126	19	zf-C3HC4	Homo sapiens	70294	Rnf126	10	zf-C3HC4	Mus musculus
7188	TRAF5	1	zf-C3HC4	Homo sapiens	22033	Traf5	1	zf-C3HC4	Mus musculus
255488	RNF144B	6	zf-C3HC4	Homo sapiens	218215	Rnf144b	13	zf-C3HC4	Mus musculus
23220	DTX4	11	zf-C3HC4	Homo sapiens	207521	Dtx4	19	zf-C3HC4	Mus musculus
54542	RC3H2	9	zf-C3HC4	Homo sapiens	319817	Rc3h2	2	zf-C3HC4	Mus musculus
6596	HLTF	3	zf-C3HC4	Homo sapiens	20585	Hltf	3	zf-C3HC4	Mus musculus
7726	TRIM26	6	zf-C3HC4	Homo sapiens	22670	Trim26	17	zf-C3HC4	Mus musculus
10293	TRAIP	3	zf-C3HC4	Homo sapiens	22036	Traip	9	zf-C3HC4	Mus musculus
9618	TRAF4	17	zf-C3HC4	Homo sapiens	22032	Traf4	11	zf-C3HC4	Mus musculus
23608	MKRN1	7	zf-C3HC4	Homo sapiens	54484	Mkrn1	6	zf-C3HC4	Mus musculus
26994	RNF11	1	zf-C3HC4	Homo sapiens	29864	Rnf11	4	zf-C3HC4	Mus musculus
9867	PJA2	5	zf-C3HC4	Homo sapiens	224938	Pja2	17	zf-C3HC4	Mus musculus
26046	LTN1	21	zf-C3HC4	Homo sapiens	78913	Ltn1	16	zf-C3HC4	Mus musculus
26145	IRF2BP1	19	zf-C3HC4	Homo sapiens	272359	Irf2bp1	7	zf-C3HC4	Mus musculus
51621	KLF13	15	zf-C3HC4	Homo sapiens	50794	Klf13	7	zf-C3HC4	Mus musculus
10616	RBCK1	20	zf-C3HC4	Homo sapiens	24105	Rbck1	2	zf-C3HC4	Mus musculus
9148	NEURL	10	zf-C3HC4	Homo sapiens	18011	Neurl1a	19	zf-C3HC4	Mus musculus
152006	RNF38	9	zf-C3HC4	Homo sapiens	73469	Rnf38	4	zf-C3HC4	Mus musculus
286827	TRIM59	3	zf-C3HC4	Homo sapiens	66949	Trim59	3	zf-C3HC4	Mus musculus
151112	ZSWIM2	2	zf-C3HC4	Homo sapiens	71861	Zswim2	2	zf-C3HC4	Mus musculus
84447	SYVN1	11	zf-C3HC4	Homo sapiens	74126	Syvn1	19	zf-C3HC4	Mus musculus
727800	RNF208	9	zf-C3HC4	Homo sapiens	68846	Rnf208	2	zf-C3HC4	Mus musculus
55072	RNF31	14	zf-C3HC4	Homo sapiens	268749	Rnf31	14	zf-C3HC4	Mus musculus
57484	RNF150	4	zf-C3HC4	Homo sapiens	330812	Rnf150	8	zf-C3HC4	Mus musculus
7189	TRAF6	11	zf-C3HC4	Homo sapiens	22034	Traf6	2	zf-C3HC4	Mus musculus
359948	IRF2BP2	1	zf-C3HC4	Homo sapiens	270110	Irf2bp2	8	zf-C3HC4	Mus musculus
91445	RNF185	22	zf-C3HC4	Homo sapiens	193670	Rnf185	11	zf-C3HC4	Mus musculus
92979	MARCH9	12	zf-C3HC4	Homo sapiens	216438	March9	10	zf-C3HC4	Mus musculus
135644	TRIM40	6	zf-C3HC4	Homo sapiens	195359	Trim40	17	zf-C3HC4	Mus musculus
91694	LONRF1	8	zf-C3HC4	Homo sapiens	244421	Lonrf1	8	zf-C3HC4	Mus musculus
127544	RNF19B	1	zf-C3HC4	Homo sapiens	75234	Rnf19b	4	zf-C3HC4	Mus musculus
115123	MARCH3	5	zf-C3HC4	Homo sapiens	320253	March3	18	zf-C3HC4	Mus musculus
115992	RNF166	16	zf-C3HC4	Homo sapiens	68718	Rnf166	8	zf-C3HC4	Mus musculus
54492	NEURL1B	5	zf-C3HC4	Homo sapiens	240055	Neurl1b	17	zf-C3HC4	Mus musculus
22954	TRIM32	9	zf-C3HC4	Homo sapiens	69807	Trim32	4	zf-C3HC4	Mus musculus
5913	RAPSN	11	zf-C3HC4	Homo sapiens	19400	Rapsn	2	zf-C3HC4	Mus musculus
285971	ZNF775	7	zf-C3HC4	Homo sapiens	243372	Zfp775	6	zf-C3HC4	Mus musculus
7701	ZNF142	2	zf-C3HC4	Homo sapiens	77264	Zfp142	1	zf-C3HC4	Mus musculus
6047	RNF4	4	zf-C3HC4	Homo sapiens	19822	Rnf4	5	zf-C3HC4	Mus musculus
54894	RNF43	17	zf-C3HC4	Homo sapiens	207742	Rnf43	11	zf-C3HC4	Mus musculus
1960	EGR3	8	zf-C3HC4	Homo sapiens	13655	Egr3	14	zf-C3HC4	Mus musculus
9169	SCAF11	12	zf-C3HC4	Homo sapiens	72193	Scaf11	15	zf-C3HC4	Mus musculus
648	BMI1	10	zf-C3HC4	Homo sapiens	12151	Bmi1	2	zf-C3HC4	Mus musculus
867	CBL	11	zf-C3HC4	Homo sapiens	12402	Cbl	9	zf-C3HC4	Mus musculus
79726	WDR59	16	zf-C3HC4	Homo sapiens	319481	Wdr59	8	zf-C3HC4	Mus musculus
5896	RAG1	11	zf-C3HC4	Homo sapiens	19373	Rag1	2	zf-C3HC4	Mus musculus
580	BARD1	2	zf-C3HC4	Homo sapiens	12021	Bard1	1	zf-C3HC4	Mus musculus
3621	ING1	13	zf-C3HC4	Homo sapiens	26356	Ing1	8	zf-C3HC4	Mus musculus
4850	CNOT4	7	zf-C3HC4	Homo sapiens	53621	Cnot4	6	zf-C3HC4	Mus musculus
9781	RNF144A	2	zf-C3HC4	Homo sapiens	108089	Rnf144a	12	zf-C3HC4	Mus musculus
5978	REST	4	zf-C3HC4	Homo sapiens	19712	Rest	5	zf-C3HC4	Mus musculus
9921	RNF10	12	zf-C3HC4	Homo sapiens	50849	Rnf10	5	zf-C3HC4	Mus musculus
23295	MGRN1	16	zf-C3HC4	Homo sapiens	17237	Mgrn1	16	zf-C3HC4	Mus musculus
26001	RNF167	17	zf-C3HC4	Homo sapiens	70510	Rnf167	11	zf-C3HC4	Mus musculus
51136	RNFT1	17	zf-C3HC4	Homo sapiens	76892	Rnft1	11	zf-C3HC4	Mus musculus
55159	RFWD3	16	zf-C3HC4	Homo sapiens	234736	Rfwd3	8	zf-C3HC4	Mus musculus
55819	RNF130	5	zf-C3HC4	Homo sapiens	59044	Rnf130	11	zf-C3HC4	Mus musculus
7681	MKRN3	15	zf-C3HC4	Homo sapiens	22652	Mkrn3	7	zf-C3HC4	Mus musculus
58499	ZNF462	9	zf-C3HC4	Homo sapiens	242466	Zfp462	4	zf-C3HC4	Mus musculus
7844	RNF103	2	zf-C3HC4	Homo sapiens	22644	Rnf103	6	zf-C3HC4	Mus musculus
197370	NSMCE1	16	zf-C3HC4	Homo sapiens	67711	Nsmce1	7	zf-C3HC4	Mus musculus
84937	ZNRF1	16	zf-C3HC4	Homo sapiens	170737	Znrf1	8	zf-C3HC4	Mus musculus
84676	TRIM63	1	zf-C3HC4	Homo sapiens	433766	Trim63	4	zf-C3HC4	Mus musculus
84900	RNFT2	12	zf-C3HC4	Homo sapiens	269695	Rnft2	5	zf-C3HC4	Mus musculus
10193	RNF41	12	zf-C3HC4	Homo sapiens	67588	Rnf41	10	zf-C3HC4	Mus musculus
10206	TRIM13	13	zf-C3HC4	Homo sapiens	66597	Trim13	14	zf-C3HC4	Mus musculus
10210	TOPORS	9	zf-C3HC4	Homo sapiens	106021	Topors	4	zf-C3HC4	Mus musculus
10299	MARCH6	5	zf-C3HC4	Homo sapiens	223455	March6	15	zf-C3HC4	Mus musculus
90678	LRSAM1	9	zf-C3HC4	Homo sapiens	227738	Lrsam1	2	zf-C3HC4	Mus musculus
168433	RNF133	7	zf-C3HC4	Homo sapiens	386611	Rnf133	6	zf-C3HC4	Mus musculus
23355	VPS8	3	zf-C3HC4	Homo sapiens	209018	Vps8	16	zf-C3HC4	Mus musculus
138065	RNF183	9	zf-C3HC4	Homo sapiens	76072	Rnf183	4	zf-C3HC4	Mus musculus
440730	TRIM67	1	zf-C3HC4	Homo sapiens	330863	Trim67	8	zf-C3HC4	Mus musculus
10336	PCGF3	4	zf-C3HC4	Homo sapiens	69587	Pcgf3	5	zf-C3HC4	Mus musculus
58508	MLL3	7	zf-C3HC4	Homo sapiens	231051	Mll3	5	zf-C3HC4	Mus musculus
84133	ZNRF3	22	zf-C3HC4	Homo sapiens	407821	Znrf3	11	zf-C3HC4	Mus musculus
10664	CTCF	16	zf-C3HC4	Homo sapiens	13018	Ctcf	8	zf-C3HC4	Mus musculus
10668	CGRRF1	14	zf-C3HC4	Homo sapiens	68755	Cgrrf1	14	zf-C3HC4	Mus musculus
7706	TRIM25	17	zf-C3HC4	Homo sapiens	217069	Trim25	11	zf-C3HC4	Mus musculus
10425	ARIH2	3	zf-C3HC4	Homo sapiens	23807	Arih2	9	zf-C3HC4	Mus musculus
10475	TRIM38	6	zf-C3HC4	Homo sapiens	214158	Trim38	13	zf-C3HC4	Mus musculus
56852	RAD18	3	zf-C3HC4	Homo sapiens	58186	Rad18	6	zf-C3HC4	Mus musculus
8315	BRAP	12	zf-C3HC4	Homo sapiens	72399	Brap	5	zf-C3HC4	Mus musculus
10107	TRIM10	6	zf-C3HC4	Homo sapiens	19824	Trim10	17	zf-C3HC4	Mus musculus
151636	DTX3L	3	zf-C3HC4	Homo sapiens	209200	Dtx3l	16	zf-C3HC4	Mus musculus
79444	BIRC7	20	zf-C3HC4	Homo sapiens	329581	Birc7	2	zf-C3HC4	Mus musculus
7703	PCGF2	17	zf-C3HC4	Homo sapiens	22658	Pcgf2	11	zf-C3HC4	Mus musculus
7716	VEZF1	17	zf-C3HC4	Homo sapiens	22344	Vezf1	11	zf-C3HC4	Mus musculus
7732	RNF112	17	zf-C3HC4	Homo sapiens	22671	Rnf112	11	zf-C3HC4	Mus musculus
136051	ZNF786	7	zf-C3HC4	Homo sapiens	330301	Zfp786	6	zf-C3HC4	Mus musculus
166655	TRIM60	4	zf-C3HC4	Homo sapiens	234329	Trim60	8	zf-C3HC4	Mus musculus
130507	UBR3	2	zf-C3HC4	Homo sapiens	68795	Ubr3	2	zf-C3HC4	Mus musculus
11236	RNF139	8	zf-C3HC4	Homo sapiens	75841	Rnf139	15	zf-C3HC4	Mus musculus
11237	RNF24	20	zf-C3HC4	Homo sapiens	51902	Rnf24	2	zf-C3HC4	Mus musculus
672	BRCA1	17	zf-C3HC4	Homo sapiens	12189	Brca1	11	zf-C3HC4	Mus musculus
56254	RNF20	9	zf-C3HC4	Homo sapiens	109331	Rnf20	4	zf-C3HC4	Mus musculus
8284	KDM5D	Y	zf-C3HC4	Homo sapiens	20592	Kdm5d	Y	zf-C3HC4	Mus musculus
6048	RNF5	6	zf-C3HC4	Homo sapiens	54197	Rnf5	17	zf-C3HC4	Mus musculus
1958	EGR1	5	zf-C3HC4	Homo sapiens	13653	Egr1	18	zf-C3HC4	Mus musculus
64219	PJA1	X	zf-C3HC4	Homo sapiens	18744	Pja1	X	zf-C3HC4	Mus musculus
5192	PEX10	1	zf-C3HC4	Homo sapiens	668173	Pex10	4	zf-C3HC4	Mus musculus
90850	ZNF598	16	zf-C3HC4	Homo sapiens	213753	Zfp598	17	zf-C3HC4	Mus musculus
27153	ZNF777	7	zf-C3HC4	Homo sapiens	72306	Zfp777	6	zf-C3HC4	Mus musculus
113878	DTX2	7	zf-C3HC4	Homo sapiens	74198	Dtx2	5	zf-C3HC4	Mus musculus
257218	SHPRH	6	zf-C3HC4	Homo sapiens	268281	Shprh	10	zf-C3HC4	Mus musculus
23361	ZNF629	16	zf-C3HC4	Homo sapiens	320683	Zfp629	7	zf-C3HC4	Mus musculus
9604	RNF14	5	zf-C3HC4	Homo sapiens	56736	Rnf14	18	zf-C3HC4	Mus musculus
57574	MARCH4	2	zf-C3HC4	Homo sapiens	381270	March4	1	zf-C3HC4	Mus musculus
154214	RNF217	6	zf-C3HC4	Homo sapiens	268291	Rnf217	10	zf-C3HC4	Mus musculus
55823	VPS11	11	zf-C3HC4	Homo sapiens	71732	Vps11	9	zf-C3HC4	Mus musculus
493829	TRIM72	16	zf-C3HC4	Homo sapiens	434246	Trim72	7	zf-C3HC4	Mus musculus
6015	RING1	6	zf-C3HC4	Homo sapiens	19763	Ring1	17	zf-C3HC4	Mus musculus
7753	ZNF202	11	zf-C3HC4	Homo sapiens	80902	Zfp202	9	zf-C3HC4	Mus musculus
7737	RNF113A	X	zf-C3HC4	Homo sapiens	66381	Rnf113a2	12	zf-C3HC4	Mus musculus
84219	WDR24	16	zf-C3HC4	Homo sapiens	268933	Wdr24	17	zf-C3HC4	Mus musculus
9978	RBX1	22	zf-C3HC4	Homo sapiens	56438	Rbx1	15	zf-C3HC4	Mus musculus
27246	RNF115	1	zf-C3HC4	Homo sapiens	67845	Rnf115	3	zf-C3HC4	Mus musculus
51533	PHF7	3	zf-C3HC4	Homo sapiens	71838	Phf7	14	zf-C3HC4	Mus musculus
7776	ZNF236	18	zf-C3HC4	Homo sapiens	329002	Zfp236	18	zf-C3HC4	Mus musculus
22823	MTF2	1	zf-C3HC4	Homo sapiens	17765	Mtf2	5	zf-C3HC4	Mus musculus
89887	ZNF628	19	zf-C3HC4	Homo sapiens	232816	Zfp628	7	zf-C3HC4	Mus musculus
1840	DTX1	12	zf-C3HC4	Homo sapiens	14357	Dtx1	5	zf-C3HC4	Mus musculus
85363	TRIM5	11	zf-C3HC4	Homo sapiens	667823	Trim5	7	zf-C3HC4	Mus musculus
55734	ZFP64	20	zf-C3HC4	Homo sapiens	22722	Zfp64	2	zf-C3HC4	Mus musculus
344558	SH3RF3	2	zf-C3HC4	Homo sapiens	237353	Sh3rf3	10	zf-C3HC4	Mus musculus
112885	PHF21B	22	zf-C3HC4	Homo sapiens	271305	Phf21b	15	zf-C3HC4	Mus musculus
4281	MID1	X	zf-C3HC4	Homo sapiens	17318	Mid1	X	zf-C3HC4	Mus musculus
29128	UHRF1	19	zf-C3HC4	Homo sapiens	18140	Uhrf1	17	zf-C3HC4	Mus musculus
51132	RLIM	X	zf-C3HC4	Homo sapiens	19820	Rlim	X	zf-C3HC4	Mus musculus
8242	KDM5C	X	zf-C3HC4	Homo sapiens	20591	Kdm5c	X	zf-C3HC4	Mus musculus
148066	ZNRF4	19	zf-C3HC4	Homo sapiens	20834	Znrf4	17	zf-C3HC4	Mus musculus
494470	RNF165	18	zf-C3HC4	Homo sapiens	225743	Rnf165	18	zf-C3HC4	Mus musculus
7187	TRAF3	14	zf-C3HC4	Homo sapiens	22031	Traf3	12	zf-C3HC4	Mus musculus
11043	MID2	X	zf-C3HC4	Homo sapiens	23947	Mid2	X	zf-C3HC4	Mus musculus
4214	MAP3K1	5	zf-C3HC4	Homo sapiens	26401	Map3k1	13	zf-C3HC4	Mus musculus
23624	CBLC	19	zf-C3HC4	Homo sapiens	80794	Cblc	7	zf-C3HC4	Mus musculus
11108	PRDM4	12	zf-C3HC4	Homo sapiens	72843	Prdm4	10	zf-C3HC4	Mus musculus
378925	RNF148	7	zf-C3HC4	Homo sapiens	71300	Rnf148	6	zf-C3HC4	Mus musculus
6018	RLF	1	zf-C3HC4	Homo sapiens	109263	Rlf	4	zf-C3HC4	Mus musculus
29116	MYLIP	6	zf-C3HC4	Homo sapiens	218203	Mylip	13	zf-C3HC4	Mus musculus
23609	MKRN2	3	zf-C3HC4	Homo sapiens	67027	Mkrn2	6	zf-C3HC4	Mus musculus
9616	RNF7	3	zf-C3HC4	Homo sapiens	19823	Rnf7	9	zf-C3HC4	Mus musculus
25897	RNF19A	8	zf-C3HC4	Homo sapiens	30945	Rnf19a	15	zf-C3HC4	Mus musculus
29951	PDZRN4	12	zf-C3HC4	Homo sapiens	239618	Pdzrn4	15	zf-C3HC4	Mus musculus
55628	ZNF407	18	zf-C3HC4	Homo sapiens	240476	Zfp407	18	zf-C3HC4	Mus musculus
27107	ZBTB11	3	zf-C3HC4	Homo sapiens	271377	Zbtb11	16	zf-C3HC4	Mus musculus
8085	MLL2	12	zf-C3HC4	Homo sapiens	381022	Mll2	15	zf-C3HC4	Mus musculus
165918	RNF168	3	zf-C3HC4	Homo sapiens	70238	Rnf168	16	zf-C3HC4	Mus musculus
9666	DZIP3	3	zf-C3HC4	Homo sapiens	224170	Dzip3	16	zf-C3HC4	Mus musculus
375616	KCP	7	zf-C3HC4	Homo sapiens	333088	Kcp	6	zf-C3HC4	Mus musculus
9745	ZNF536	19	zf-C3HC4	Homo sapiens	243937	Zfp536	7	zf-C3HC4	Mus musculus
9810	RNF40	16	zf-C3HC4	Homo sapiens	233900	Rnf40	7	zf-C3HC4	Mus musculus
9839	ZEB2	2	zf-C3HC4	Homo sapiens	24136	Zeb2	2	zf-C3HC4	Mus musculus
9841	ZBTB24	6	zf-C3HC4	Homo sapiens	268294	Zbtb24	10	zf-C3HC4	Mus musculus
267	AMFR	16	zf-C3HC4	Homo sapiens	23802	Amfr	8	zf-C3HC4	Mus musculus
9923	ZBTB40	1	zf-C3HC4	Homo sapiens	230848	Zbtb40	4	zf-C3HC4	Mus musculus
22838	RNF44	5	zf-C3HC4	Homo sapiens	105239	Rnf44	13	zf-C3HC4	Mus musculus
22888	UBOX5	20	zf-C3HC4	Homo sapiens	140629	Ubox5	2	zf-C3HC4	Mus musculus
330	BIRC3	11	zf-C3HC4	Homo sapiens	11796	Birc3	9	zf-C3HC4	Mus musculus
329	BIRC2	11	zf-C3HC4	Homo sapiens	11797	Birc2	9	zf-C3HC4	Mus musculus
23077	MYCBP2	13	zf-C3HC4	Homo sapiens	105689	Mycbp2	14	zf-C3HC4	Mus musculus
331	XIAP	X	zf-C3HC4	Homo sapiens	11798	Xiap	X	zf-C3HC4	Mus musculus
23090	ZNF423	16	zf-C3HC4	Homo sapiens	94187	Zfp423	8	zf-C3HC4	Mus musculus
114088	TRIM9	14	zf-C3HC4	Homo sapiens	94090	Trim9	12	zf-C3HC4	Mus musculus
131405	TRIM71	3	zf-C3HC4	Homo sapiens	636931	Trim71	9	zf-C3HC4	Mus musculus
4591	TRIM37	17	zf-C3HC4	Homo sapiens	68729	Trim37	11	zf-C3HC4	Mus musculus
84289	ING5	2	zf-C3HC4	Homo sapiens	66262	Ing5	1	zf-C3HC4	Mus musculus
25893	TRIM58	1	zf-C3HC4	Homo sapiens	216781	Trim58	11	zf-C3HC4	Mus musculus
25925	ZNF521	18	zf-C3HC4	Homo sapiens	225207	Zfp521	18	zf-C3HC4	Mus musculus
51592	TRIM33	1	zf-C3HC4	Homo sapiens	94093	Trim33	3	zf-C3HC4	Mus musculus
687	KLF9	9	zf-C3HC4	Homo sapiens	16601	Klf9	19	zf-C3HC4	Mus musculus
51127	TRIM17	1	zf-C3HC4	Homo sapiens	56631	Trim17	11	zf-C3HC4	Mus musculus
51444	RNF138	18	zf-C3HC4	Homo sapiens	56515	Rnf138	18	zf-C3HC4	Mus musculus
50862	RNF141	11	zf-C3HC4	Homo sapiens	67150	Rnf141	7	zf-C3HC4	Mus musculus
51255	RNF181	2	zf-C3HC4	Homo sapiens	66510	Rnf181	6	zf-C3HC4	Mus musculus
51257	MARCH2	19	zf-C3HC4	Homo sapiens	224703	March2	17	zf-C3HC4	Mus musculus
51320	MEX3C	18	zf-C3HC4	Homo sapiens	240396	Mex3c	18	zf-C3HC4	Mus musculus
54778	RNF111	15	zf-C3HC4	Homo sapiens	93836	Rnf111	9	zf-C3HC4	Mus musculus
54708	MARCH5	10	zf-C3HC4	Homo sapiens	69104	March5	19	zf-C3HC4	Mus musculus
55128	TRIM68	11	zf-C3HC4	Homo sapiens	101700	Trim68	7	zf-C3HC4	Mus musculus
140467	ZNF358	19	zf-C3HC4	Homo sapiens	140482	Zfp358	8	zf-C3HC4	Mus musculus
