# Supplementary material for: Mining and characterization of ubiquitin E3 ligases expressed in the mouse testis
Source: BMC Genomics. 2012 Sep 19;13:495. doi: 10.1186/1471-2164-13-495 (PMC3460789; doi:10.1186/1471-2164-13-495)
Supplement: Additional file 4 — Stage-specific expressed E3 genes from microarray data. [file 1471-2164-13-495-S4.xls]

## Sheet: Sheet1
GeneID	symbol	chromosome	pfam_model	testis_level	cell_type
69807	Trim32	4	zf-C3HC4	P	MI
66889	Rnf128	X	zf-C3HC4	P	MI
67702	Rnf149	1	zf-C3HC4	P	MI
74315	Rnf145	11	zf-C3HC4	P	MI
74365	Lonrf3	X	zf-C3HC4	HP	MI
76073	Pcgf5	19	zf-C3HC4	HP	MI
72672	Zfp518a	19	zf-C3HC4	P	MI
55983	Pdzrn3	6	zf-C3HC4	P	MI
77683	Ehmt1	2	zf-C3HC4	P	MI
217069	Trim25	11	zf-C3HC4	P	MI
231051	Mll3	5	zf-C3HC4	P	MI
22344	Vezf1	11	zf-C3HC4	P	MI
108797	Mex3b	7	zf-C3HC4	P	MI
14357	Dtx1	5	zf-C3HC4	P	MI
12189	Brca1	11	zf-C3HC4	P	MI
11798	Xiap	X	zf-C3HC4	P	MI
17765	Mtf2	5	zf-C3HC4	P	MI
18744	Pja1	X	zf-C3HC4	P	MI
19302	Pxmp3	3	zf-C3HC4	P	MI
240396	Mex3c	18	zf-C3HC4	P	MI
67661	Ift172	5	U-box	SP	ME
68755	Cgrrf1	14	zf-C3HC4	HP	ME
68729	Trim37	11	zf-C3HC4	P	ME
68718	Rnf166	8	zf-C3HC4	P	ME
68350	Mul1	4	zf-C3HC4	HP	ME
70294	Rnf126	10	zf-C3HC4	SP	ME
67664	Rnf125	18	zf-C3HC4	P	ME
67711	Nsmce1	7	zf-C3HC4	SP	ME
75234	Rnf19b	4	zf-C3HC4	SP	ME
75841	Rnf139	15	zf-C3HC4	HP	ME
70928	Trim69	2	zf-C3HC4	SP	ME
71041	Pcgf6	19	zf-C3HC4	SP	ME
71838	Phf7	14	zf-C3HC4	SP	ME
387524	Znrf2	6	zf-C3HC4	HP	ME
28019	Ing4	6	zf-C3HC4	P	ME
30945	Rnf19a	15	zf-C3HC4	SP	ME
319475	Zfp672	11	zf-C3HC4	SP	ME
66597	Trim13	14	zf-C3HC4	HP	ME
56874	Rnf32	5	zf-C3HC4	SP	ME
54484	Mkrn1	6	zf-C3HC4	HP	ME
56515	Rnf138	18	zf-C3HC4	HP	ME
94091	Trim11	11	zf-C3HC4	SP	ME
14202	Fhl4	10	zf-C3HC4	SP	ME
232976	Zfp574	7	zf-C3HC4	SP	ME
71861	Zswim2	2	zf-C3HC4	SP	PM
386611	Rnf133	6	zf-C3HC4	SP	PM
28105	Trim36	18	zf-C3HC4	SP	PM
432613	4933422H20Rik	11	zf-C3HC4	SP	PM
20834	Znrf4	17	zf-C3HC4	SP	PM
269016	Sh3rf2	18	zf-C3HC4	P	PM
